# Supplementary material for: Iron Nanoparticles Derived from Olive Mill Wastewater for Sustainable Soil Remediation
Source: Nanomaterials (Basel). 2026 Jan 15;16(2):118. doi: 10.3390/nano16020118 (PMC12844491; doi:10.3390/nano16020118)
Supplement: Supplementary file 1 [file nanomaterials-16-00118-s001.zip]

Archive with 1 entries (1 files):
- nanomaterials-4048321-supplementary.pdf
